# Supplementary material for: Smaller, Stronger, More Stable: Peptide Variants of a SARS-CoV-2 Neutralizing Miniprotein
Source: Int J Mol Sci. 2022 Jun 4;23(11):6309. doi: 10.3390/ijms23116309 (PMC9181698; doi:10.3390/ijms23116309)
Supplement: Supplementary file 1 [file ijms-23-06309-s001.zip]

Archive with 1 entries (1 files):
- ijms-1733367-supplementary.pdf
